# Supplementary material for: The Anti-Aging Hormone Klotho Promotes Retinal Pigment Epithelium Cell Viability and Metabolism by Activating the AMPK/PGC-1α Pathway
Source: Antioxidants (Basel). 2023 Feb 5;12(2):385. doi: 10.3390/antiox12020385 (PMC9952846; doi:10.3390/antiox12020385)
Supplement: Supplementary file 1 [file antioxidants-12-00385-s001.zip]

Archive with 1 entries (1 files):
- antioxidants-2164285-supplementary.pdf
